# Supplementary material for: Investigation of the Variants of Independent Elastic Constants of Rigid Polyurethane Foams with Symmetry Elements
Source: Polymers (Basel). 2025 Sep 8;17(17):2431. doi: 10.3390/polym17172431 (PMC12431319; doi:10.3390/polym17172431)
Supplement: Supplementary file 1 [file polymers-17-02431-s001.zip]

Archive with 1 entries (1 files):
- polymers-3811740-Supplementary Materials-final.pdf
